# Supplementary material for: Immunogenicity evaluation of MS2 phage-mediated chimeric nanoparticle displaying an immunodominant B cell epitope of foot-and-mouth disease virus
Source: PeerJ. 2018 May 23;6:e4823. doi: 10.7717/peerj.4823 (PMC5970553; doi:10.7717/peerj.4823)
Supplement: Supplemental Information 2 — The T-lymphocyte proliferation of mice immunized with synthetic peptide vaccine, CNPs, TRE and PBS on 56 dpv. SI: OD450nm value of culture with FMDV stimulation/OD450nm value of culture without stimulation. [file peerj-06-4823-s002.xlsx]

## Sheet: Sheet1
	CCK-8 assay
	Treatment	Absorbance values at 450 nm
		stimulation
CoA	PBS	1.856	1.788	1.823	2.137	2.143	2.291	1.875	1.924	1.879
	PepVac	1.879	2.106	1.958	1.931	1.763	2.102	2.384	2.32	2.234
	CNPs	2.114	1.987	1.895	2.2328	2.426	2.286	1.926	2.041	2.092
	TRE	1.632	1.824	1.703	1.601	1.46	1.351	1.458	1.834	1.545
FMDV	PBS	0.348	0.446	0.399	0.203	0.213	0.272	0.245	0.281	0.256
	PepVac	1.052	1.21	1.135	1.206	1.097	1.288	1.535	1.756	1.539
	CNPs	1.459	1.317	1.558	1.816	2.009	1.955	1.208	1.31	1.404
	TRE	0.998	1.148	1.219	0.746	0.911	0.797	0.874	1.105	0.983
		stimulation
	PBS	0.248	0.265	0.279	0.296	0.234	0.243	0.267	0.276	0.235
	PepVac	0.241	0.233	0.288	0.21	0.234	0.246	0.26	0.27	0.241
	CNPs	0.25	0.243	0.296	0.276	0.224	0.231	0.242	0.25	0.221
	TRE	0.223	0.211	0.219	0.223	0.211	0.215	0.209	0.27	0.212
	PBS	0.211	0.21	0.207	0.207	0.215	0.203	0.192	0.199	0.211
	PepVac	0.245	0.264	0.281	0.234	0.208	0.211	0.273	0.277	0.255
	CNPs	0.245	0.283	0.29	0.267	0.275	0.284	0.2	0.241	0.202
	TRE	0.251	0.249	0.201	0.22	0.234	0.247	0.259	0.264	0.236

## Sheet: stimulation
User: USER			Path: D:\BMG\Data\							Test ID: 2802
Test Name: wgq								Date: 2017/8/25		Time: 18:37:48
Absorbance			Absorbance values are displayed as OD
	Raw Data (450)
	1	2	3	4	5	6	7	8	9	10	11	12
A	0.148	1.856	1.788	1.823	2.137	2.143	2.291	1.875	1.924	1.879	0.121	0.144
B	0.147	1.879	2.106	1.958	1.931	1.763	2.102	2.384	2.32	2.234	0.116	0.168
C	0.15	2.114	1.987	1.895	2.2328	2.426	2.286	1.926	2.041	2.092	0.145	0.15
D	0.155	1.632	1.824	1.703	1.601	1.46	1.351	1.458	1.834	1.545	0.144	0.151
E	0.154	0.348	0.446	0.399	0.203	0.213	0.272	0.245	0.281	0.256	0.199	0.153
F	0.168	1.052	1.21	1.135	1.206	1.097	1.288	1.535	1.756	1.539	0.189	0.157
G	0.154	1.459	1.317	1.558	1.816	2.009	1.955	1.208	1.31	1.404	0.154	0.152
H	0.158	0.998	1.148	1.219	0.746	0.911	0.797	0.874	1.105	0.983	0.117	0.153
			1	2	3	4	5	6	7	8	9	10	11	12
CoA	A	PBS	Blank										Blank
	B	PepVac
	C	CNPs
	D	TRE
FMDV	E	PBS
	F	PepVac
	G	CNPs
	H	TRE

## Sheet: without stimulation
User: USER			Path: D:\BMG\Data\							Test ID: 2801
Test Name: wgq								Date: 2017/8/25		Time: 18:35:48
Absorbance			Absorbance values are displayed as OD
	Raw Data (450)
	1	2	3	4	5	6	7	8	9	10	11	12
A	0.158	0.248	0.265	0.279	0.296	0.234	0.243	0.267	0.276	0.235	0.109	0.154
B	0.157	0.241	0.233	0.288	0.21	0.234	0.246	0.26	0.27	0.241	0.166	0.158
C	0.16	0.25	0.243	0.296	0.276	0.224	0.231	0.242	0.25	0.221	0.1448	0.16
D	0.163	0.223	0.211	0.219	0.223	0.211	0.215	0.209	0.27	0.212	0.144	0.159
E	0.164	0.211	0.21	0.207	0.207	0.215	0.203	0.192	0.199	0.211	0.149	0.159
F	0.158	0.245	0.264	0.281	0.234	0.208	0.211	0.273	0.277	0.255	0.129	0.159
G	0.155	0.245	0.283	0.29	0.267	0.275	0.284	0.2	0.241	0.202	0.133	0.162
H	0.168	0.251	0.249	0.201	0.22	0.234	0.247	0.259	0.264	0.236	0.163	0.163
			1	2	3	4	5	6	7	8	9	10	11	12
	A	PBS	Blank										Blank
	B	PepVac
	C	CNPs
	D	TRE
	E	PBS
	F	PepVac
	G	CNPs
	H	TRE
