# Supplementary material for: Immunogenicity evaluation of MS2 phage-mediated chimeric nanoparticle displaying an immunodominant B cell epitope of foot-and-mouth disease virus
Source: PeerJ. 2018 May 23;6:e4823. doi: 10.7717/peerj.4823 (PMC5970553; doi:10.7717/peerj.4823)
Supplement: Supplemental Information 3 — Splenic Lymphocytes were stimulated with inactivated FMDV for 48 h. The culture supernatants were collected, and the concentrations (pg/mL) of IFN- γ, IL-2 and IL-4 in the supernatants were tested by ELISA following manufacturers’ instructions. [file peerj-06-4823-s003.xlsx]

## Sheet: Sheet1
Treatment		Absorbance values at 450 nm
		IFN-γ
Standard		0.106	0.298	0.459	0.938	1.506	2.877
		0.122	0.235	0.517	0.946	1.605	2.705
PBS		0.435	0.468	0.436	0.245	0.339	0.246	0.374	0.3952	0.351
PepVac		0.714	0.7514	0.738	0.644	0.561	0.601	0.861	0.854	0.792
CNPs		1.415	1.131	1.213	0.956	1.002	0.979	1.124	1.106	1.123
TRE		0.614	0.651	0.627	0.784	0.719	0.749	0.84	0.902	0.918
		IL-2
Standard		2.384	1.744	1.09	0.83	0.528	0.345
		2.4	1.765	1.107	0.805	0.481	0.319
PBS		1.01	1.348	1.234	1.455	1.587	1.374	1.221	1.248	1.445
PepVac		0.689	0.645	0.808	0.644	0.602	0.622	0.755	0.7981	0.645
CNPs		0.596	0.58	0.645	0.736	0.712	0.701	0.644	0.725	0.651
TRE		0.978	0.991	1.024	0.811	0.856	0.798	1.134	1.098	1.023
		IL-4
Standard		1.897	1.265	0.835	0.602	0.415	0.269
		1.825	1.086	0.804	0.639	0.39	0.269
PBS		2.123	2.485	2.274	2.896	2.748	2.898	2.516	2.592	2.878
PepVac		1.813	1.624	1.705	2.221	2.36	2.261	2.781	2.679	2.489
CNPs		2.161	2.254	2.201	1.891	1.91	1.762	1.615	1.595	1.541
TRE		1.652	1.589	1.711	2.458	2.395	2.029	1.874	1.974	2.012

## Sheet: IFN-γ
User: USER			Path: D:\BMG\Data\							Test ID: 2865
Test Name: wgq								Date: 2017/8/29		Time: 17:31:56
Absorbance			Absorbance values are displayed as OD
	Raw Data (450)
	1	2	3	4	5	6	7	8	9	10	11	12
A	0.106	0.298	0.459	0.938	1.506	2.877	0.003	0.003	0.001	0.002	0.003	0.003
B	0.122	0.235	0.517	0.946	1.605	2.705	0.004	0.001	0.003	0.003	0.005	0.002
C	0.435	0.468	0.436	0.245	0.339	0.246	0.374	0.3952	0.351	0.002	0.002	0.002
D	0.714	0.7514	0.738	0.644	0.561	0.601	0.861	0.854	0.792	0.002	0.004	0.004
E	1.415	1.131	1.213	0.956	1.002	0.979	1.124	1.106	1.123	0.003	0.005	0.004
F	0.614	0.651	0.627	0.784	0.719	0.749	0.84	0.902	0.918	0.005	0.003	0.001
G	0.002	0.001	0.004	0.003	0.002	0.001	0.001	0.003	0.002	0.001	0.005	0.005
H	0.005	0.003	0.001	0.002	0.004	0.006	0.002	0.001	0.005	0.002	0.003	0.004
			1	2	3	4	5	6	7	8	9	10	11	12
	A		0 pg/ml	50 pg/ml	100pg/ml	250 pg/ml	500 pg/ml	1000 pg/ml
	B
	C	PBS
	D	PepVac
	E	CNPs
	F	TRE
	G
	H

## Sheet: IL-2
User: USER			Path: D:\BMG\Data\							Test ID: 2861
Test Name: wgq								Date: 2017/8/29		Time: 14:32:44
Absorbance			Absorbance values are displayed as OD
	Raw Data (450)
	1	2	3	4	5	6	7	8	9	10	11	12
A	2.384	1.744	1.09	0.83	0.528	0.345	0.003	0.004	0.003	0.004	0.003	0.003
B	2.4	1.765	1.107	0.805	0.481	0.319	0.002	0.002	0.003	0.003	0.003	0.004
C	1.01	1.348	1.234	1.455	1.587	1.374	1.221	1.248	1.445	0.004	0.002	0.002
D	0.689	0.645	0.808	0.644	0.602	0.622	0.755	0.7981	0.645	0.003	0.002	0.002
E	0.596	0.58	0.645	0.736	0.712	0.701	0.644	0.725	0.651	0.003	0.004	0.003
F	0.978	0.991	1.024	0.811	0.856	0.798	1.134	1.098	1.023	0.003	0.003	0.003
G	0.001	0.003	0.002	0.002	0.002	0.001	0.004	0.003	0.002	0.001	0.002	0.002
H	0.002	0.001	0.004	0.005	0.006	0.003	0.002	0.001	0.002	0.002	0.002	0.002
			1	2	3	4	5	6	7	8	9	10	11	12
	A		0 pg/ml	50 pg/ml	100 pg/ml	250 pg/ml	500 pg/ml	1000 pg/ml
	B
	C	PBS
	D	PepVac
	E	CNPs
	F	TRE
	G
	H

## Sheet: IL-4
User: USER			Path: D:\BMG\Data\							Test ID: 2862
Test Name: wgq								Date: 2017/8/29		Time: 15:12:48
Absorbance			Absorbance values are displayed as OD
	Raw Data (450)
	1	2	3	4	5	6	7	8	9	10	11	12
A	1.897	1.265	0.835	0.602	0.415	0.269	0.001	0.003	0.002	0.005	0.003	0.003
B	1.825	1.086	0.804	0.639	0.39	0.269	0.002	0.002	0.003	0.003	0.004	0.005
C	2.123	2.485	2.274	2.896	2.748	2.898	2.516	2.592	2.878	0.004	0.002	0.002
D	1.813	1.624	1.705	2.221	2.36	2.261	2.781	2.679	2.489	0.002	0.002	0.002
E	2.161	2.254	2.201	1.891	1.91	1.762	1.615	1.595	1.541	0.003	0.005	0.004
F	1.652	1.589	1.711	2.458	2.395	2.029	1.874	1.974	2.012	0.001	0.003	0.003
G	0.002	0.001	0.002	0.003	0.002	0.001	0.001	0.003	0.002	0.001	0.001	0.005
H	0.005	0.001	0.001	0.002	0.004	0.005	0.004	0.001	0.004	0.002	0.003	0.002
			1	2	3	4	5	6	7	8	9	10	11	12
	A		0 pg/ml	50 pg/ml	100 pg/ml	250 pg/ml	500 pg/ml	1000 pg/ml
	B
	C	PBS
	D	PepVac
	E	CNPs
	F	TRE
	G
	H
